# Supplementary material for: Reversing chromatin accessibility differences that distinguish homologous mitotic metaphase chromosomes
Source: Mol Cytogenet. 2015 Aug 13;8:65. doi: 10.1186/s13039-015-0159-y (PMC4535684; doi:10.1186/s13039-015-0159-y)
Supplement: Additional file 1: Table S1. — Human lymphoblastoid cell lines harvested for metaphase chromosomes were hybridized with single copy (sc) probes from indicated GRCh37 genomic coordinates. Concentrations of each treatment, optimized for in situ hybridization are indicated. Only cells treated with 5 μM of UNC1999 from GM10958 cell line were included in the statistical analysis of DA for SNRPN and ADORA2B, due to an insufficient number of mitoses at 15 μM. The numbers of metaphase cells with and without (w/o) DA are indicated for each treatment dose along with corresponding no treatment control prepared at the same time. [file 13039_2015_159_MOESM1_ESM.xlsx]

## Sheet: Additional file 1 Table S1
Cell line	sc probe location (GRCh37); Overlapping Gene	Decondensation treatment [concn.]	No of cells analyzed
			w/ DA	w/o DA
		DNA modifying inhibitors
GM06326	chr1:240988582-240990678; RGS7	ICRF-193 [0.50 µM]	11	27
" "	" "	ICRF-193 [0.25 µM]	25	5
" "	" "	No ICRF-193 control	29	11
GM10958	chr1:240988582-240990678; RGS7	ICRF-193 [0.50 µM]	18	46
" "	" "	ICRF-193 [0.25 µM]	25	27
" "	" "	No ICRF-193 control	33	7
GM06326	chr9:140952206-140954439; CACNA1B	ICRF-193 [0.25 µM]	9	31
" "	" "	ICRF-193 [0.10 µM]	14	16
" "	" "	No ICRF-193 control	21	9
GM10958	chr9:140952206-140954439; CACNA1B	ICRF-193 [0.25 µM]	10	28
" "	" "	ICRF-193 [0.10 µM]	18	14
" "	" "	No ICRF-193 control	24	10
GM06326	chr15:28509526-28511337; HERC2	ICRF-193 [0.50 µM]	33	17
" "	" "	ICRF-193 [0.25 µM]	22	9
" "	" "	No ICRF-193 control	27	10
GM10958	chr15:28509526-28511337; HERC2	ICRF-193 [0.50 µM]	40	8
" "	" "	ICRF-193 [0.25 µM]	56	24
" "	" "	No ICRF-193 control	32	8
GM06326	chr17:15868752-15870532; ADORA2B	ICRF-193 [0.50 µM]	10	25
" "	" "	ICRF-193 [0.25 µM]	10	30
" "	" "	No ICRF-193 control	37	16
GM10958	chr17:15868752-15870532; ADORA2B	ICRF-193 [0.50 µM]	10	24
" "	" "	ICRF-193 [0.25 µM]	23	18
" "	" "	No ICRF-193 control	47	13
GM06326	chr17:15150757-15153084; PMP22:IVS3	ICRF-193 [0.50 µM]	11	39
" "	" "	ICRF-193 [0.25 µM]	14	16
" "	" "	No ICRF-193 control	35	16
GM10958	chr17:15150757-15153084; PMP22:IVS3	ICRF-193 [0.50 µM]	23	22
" "	" "	ICRF-193 [0.25 µM]	19	21
" "	" "	No ICRF-193 control	23	7
GM06326	chr22:51175125-51178674; ACR	ICRF-193 [0.50 µM]	14	28
" "	" "	ICRF-193 [0.25 µM]	14	16
" "	" "	No ICRF-193 control	41	13
GM10958	chr22:51175125-51178674; ACR	ICRF-193 [0.50 µM]	13	18
" "	" "	ICRF-193 [0.25 µM]	21	23
" "	" "	No ICRF-193 control	22	13
GM06326	chr1:240988582-240990678; RGS7	5-AZC [35.0 µM]	40	10
" "	" "	5-AZC [17.5 µM]	38	5
" "	" "	no 5-AZC control	45	5
GM10958	chr1:240988582-240990678; RGS7	5-AZC [35.0 µM]	42	8
" "	" "	5-AZC [17.5 µM]	38	5
" "	" "	no 5-AZC control	40	10
GM06326	chr15:28509526-28511337; HERC2	5-AZC [35.0 µM]	37	9
" "	" "	5-AZC [17.5 µM]	23	9
" "	" "	no 5-AZC control	30	11
GM10958	chr15:28509526-28511337; HERC2	5-AZC [35.0 µM]	73	14
" "	" "	5-AZC [17.5 µM]	80	20
" "	" "	no 5-AZC control	38	12
GM06326	chr17:15150757-15153084; PMP22:IVS3	5-AZC [35.0 µM]	41	9
" "	" "	5-AZC [17.5 µM]	24	17
" "	" "	no 5-AZC control	26	9
GM10958	chr17:15150757-15153084; PMP22:IVS3	5-AZC [35.0 µM]	24	6
" "	" "	5-AZC [17.5 µM]	27	11
" "	" "	no 5-AZC control	26	6
		Inhibitors of histone modification
GM06326	chr1:240988582-240990678; RGS7	Okadaic acid [0.50 µM]	32	11
" "	" "	Okadaic acid [0.25 µM]	42	8
" "	" "	No Okadaic acid control	51	7
GM10958	chr1:240988582-240990678; RGS7	Okadaic acid [0.50 µM]	66	6
" "	" "	Okadaic acid [0.25 µM]	27	8
" "	" "	No Okadaic acid control	39	7
GM06326	chr9:140952206-140954439; CACNA1B	Okadaic acid [0.50 µM]	37	5
" "	" "	Okadaic acid [0.25 µM]	20	3
" "	" "	No Okadaic acid control	33	12
GM10958	chr9:140952206-140954439; CACNA1B	Okadaic acid [0.50 µM]	27	9
	" "	Okadaic acid [0.25 µM]	28	12
	" "	No Okadaic acid control	32	4
GM06326	chr17:15868752-15870532; ADORA2B	Okadaic acid [0.50 µM]	34	7
" "	" "	Okadaic acid [0.25 µM]	36	14
" "	" "	No Okadaic acid control	45	17
GM10958	chr17:15868752-15870532; ADORA2B	Okadaic acid [0.50 µM]	38	12
" "	" "	Okadaic acid [0.25 µM]	33	7
" "	" "	No Okadaic acid control	32	5
GM06326	chr9:140952206-140954439; CACNA1B	Trichostatin A [15.0 µM]	37	11
" "	" "	Trichostatin A [0.40 µM]	25	11
" "	" "	No Trichostain A control	28	12
GM10958	chr9:140952206-140954439; CACNA1B	Trichostatin A [15.0 µM]	26	12
" "	" "	Trichostatin A [0.40 µM]	32	6
" "	" "	No Trichostatin A control	30	10
GM06326	chr17:15868752-15870532; ADORA2B	Trichostatin A [15.0 µM]	30	10
" "	" "	Trichostatin A [0.40 µM]	28	12
" "	" "	No Trichostain A control	29	12
GM10958	chr17:15868752-15870532; ADORA2B	Trichostatin A [15.0 µM]	28	7
" "	" "	Trichostatin A [0.40 µM]	32	8
" "	" "	No Trichostatin A control	34	2
GM06326	chr1:240988582-240990678; RGS7	UNC1999 [15.0 µM]	23	7
" "	" "	UNC1999 [5.0 µM]	37	7
" "	" "	No UNC1999 control	36	10
GM10958	chr1:240988582-240990678; RGS7	UNC1999 [15.0 µM]	32	5
" "	" "	UNC1999 [5.0 µM]	40	5
" "	" "	No UNC1999 control	27	3
GM06326	chr17:15868752-15870532; ADORA2B	UNC1999 [15.0 µM]	39	6
" "	" "	UNC1999 [5.0 µM]	25	5
" "	" "	No UNC1999 control	33	7
GM10958	chr17:15868752-15870532; ADORA2B	UNC1999 [15.0 µM]	8	1
" "	" "	UNC1999 [5.0 µM]	33	9
" "	" "	No UNC1999 control	36	9
GM10958	chr15:25068481-25070727; SNRPN	UNC1999 [15.0 µM]	8	0
" "	" "	UNC1999 [5.0 µM]	20	2
" "	" "	No UNC1999 control	28	2
		Cell lines with cohesin mutations
GM20000	chr9:140952206-140954439; CACNA1B	c.5721del5, exon 31 of NIPBL	27	13
" "	chr9:213762-215844; C9orf66	" "	10	24
GM20466	chr9:140952206-140954439; CACNA1B	c.604C>T, c.752delA, exon 3 of ESCO2	37	13
" "	chr9:213762-215844; C9orf66	" "	11	25
GM20000	chr17:15150757-15153084; PMP22:IVS3	c.5721del5, exon 31 of NIPBL	74	11
" "	chr17:15133018-15136902; PMP22:IVS4-Ex5	" "	12	30
GM20466	chr17:15150757-15153084; PMP22:IVS3	c.604C>T, c.752delA, exon 3 of ESCO2	34	6
" "	chr17:15133018-15136902; PMP22:IVS4-Ex5	" "	12	31
