# Supplementary material for: Reversing chromatin accessibility differences that distinguish homologous mitotic metaphase chromosomes
Source: Mol Cytogenet. 2015 Aug 13;8:65. doi: 10.1186/s13039-015-0159-y (PMC4535684; doi:10.1186/s13039-015-0159-y)
Supplement: Additional file 8: Table S2. — CNV and gene expression data in context of regions with DA and equivalent accessibility. Single copy probe locations of regions with DA (in bold) and equivalent accessibility (i.e. without DA) are from indicated GRCh37 genomic coordinates. Overlapping CNVs in the population from Healthy Sample (HS) and Ontario Population Genomics Platform (OPGP) are separated by a “//.” No recurrent CNVs (diploid copy number state) were observed in regions overlapped by single copy probes, and are indicated by a “0”. A 179 kb gain in region of single copy probe within C9orf66 was seen in only 1 out of ~400 HS individuals. This observation is a rare CNV and the region in which it resides, does not exhibit DA. SC probe locations do not overlap locations of CNVs reported in cell line GM06326 (see methods). GM10958 cell line CNV data have not been analyzed by genomic microarray analysis. This cell line has been characterized as phenotypically normal (Coriell Cell Repository). Compared to other tissues, mRNA abundance among human lymphocytes cells (EBV transformed, n = 54 individuals) showed low or no expression (most values below 0 on log10 scale, Genotype-Tissue Expression – GTEx database) for each of the single copy probes tested. C9orf66 expression was not catalogued in GTEx. The EMBL expression atlas (Illumina body map, http://www.ebi.ac.uk/gxa/experiments/E-MTAB-513) confirmed that it is not expressed in leukocytes. Marks of transcriptionally active chromatin (i.e. H3K36me3, H4K20me1 - reported values represent integrated intensities) were not significantly present (p = 0.91) in either DA (in bold, μ = 170.86) or equivalent accessible genomic regions (μ = 161.15). Integrated intensity values were processed from ENCODE ChIP-seq data on lymphoblastoid cell line GM12878 using the Broad histone signal intensity ‘StdSig’ setting within the UCSC Genome Table browser. [file 13039_2015_159_MOESM8_ESM.xlsx]

## Sheet: Additional file 8 Table S2
SC probe location [GrCh37]	Overlapped genes	Overlapping HS ¥ // OPGP CNVs †	Overlapping GM06326 CNVs	Genotype-Tissue Expression (GTEx)		Transcriptionally active chromatin features
				Lymphocytes (EBV transformed)	Other highly expressed tissue	H3K36me3	H4K20me
chr1:240988582-240990678	RGS7	0 // 0	0	-1.25	1.50 (brain)	48.24	52.44
chr9:213762-215844	C9orf66	1 (179 kb gain) // 0	0	N/A	N/A	34.72	154.88
chr9:140952206-140954439	CACNA1B	0 // 0	0	-1	1.37 (brain)	98.28	191.12
chr15:25068481-25070727	SNRPN	0 // 0	0	-0.12	1.0 (brain)	73.92	89.96
chr15:28509526-28511337	HERC2	0 // 0	0	0.8	1.15 (brain)	568.56	106.56
chr17:15133018-15136902	PMP22:IVS4-Ex5	0 // 0	0	-0.55	3.10 (nerve-tibial)	117.6	337.4
chr17:15150757-15153084	PMP22:IVS3	0 // 0	0	-0.55	3.10 (nerve-tibial)	68.04	267.36
chr17:15868752-15870532	ADORA2B	0 // 0	0	-0.6	1.0 (colon)	78.36	349.28
chr22:51175125-51178674	ACR	0 // 0	0	-1.25	0.30 (testis)	51.2	349.76
¥ Cohort of n = 400 individuals genotyped with the Affymetrix CytoScanHD array and analyzed for copy number variation
† Cohort of n = 895 individuals genotyped with the Affymetrix CytoScanHD array and analyzed for copy number variation
