# Supplementary material for: Reversing chromatin accessibility differences that distinguish homologous mitotic metaphase chromosomes
Source: Mol Cytogenet. 2015 Aug 13;8:65. doi: 10.1186/s13039-015-0159-y (PMC4535684; doi:10.1186/s13039-015-0159-y)
Supplement: Additional file 10: Table S3. — GVF measurements of BAC control FISH probe signal co-hybridized with scFISH probes. Columns labelled A and B represent integrated intensity measurements for each homolog in a diploid metaphase cell. Normalized integrated intensities were obtained by taking the difference in integrated intensities between homologs, and dividing by the sum of the intensities of both homologs in a given cell. Slides 1 (0.25 μM ICRF-193) and 2 (0.10 μM ICRF-193) were processed in parallel and co-hybridized with BAC control probe RP11-57P14 and scFISH probe CACNA1B with DA. Irrespective of whether ICRF-193 reversed DA (slide 1, 0.25 uM ICRF) or showed limited effect (slide 2), control probes hybridized with consistently bright intensities to both homologs. No significant differences (p = 0.85) were observed in normalized integrated intensities among control probes between slides 1 (Δμ = 0.147, Median = 0.156) and 2 (Δμ = 0.156, Median = 0.123). Slides 3 (0.50 uM ICRF) and 4 (0.25 uM ICRF) were processed in separate hybridizations and co-hybridized with BAC control probe RP11-467L20 and scFISH probe RGS7 with DA. Similarly, no significant differences (p = 0.12) were observed in normalized integrated intensities among control probes between slides 3 (Δμ = 0.104, Median = 0.078) and 4 (Δμ = 0.162, Median = 0.110). [file 13039_2015_159_MOESM10_ESM.xlsx]

## Sheet: Additional file 10 Table S3
Slide 1
BAC FISH probe RP11-57P14 on chr9p21.2 (internal control)					scFISH test probe CACNA1B [0.25 µM ICRF-193], DA reversed
Cell No.	Homolog A (chr9)	Homolog B (chr9)	Normalized intergrated intensities		Homolog A (chr9)	Homolog B (chr9)	Normalized intergrated intensities
1	3646	2481	0.190142		1675	993	0.255622
2	7133	3592	0.330163		1119	1797	0.23251
3	6685	4229	0.225032		4744	0	1
4	3793	2665	0.174667		2145	0	1
5	3937	2897	0.15218		780	1563	0.334187
6	4352	4446	0.0106842		2598	683	0.583664
7	5073	4566	0.0525988		932	1038	0.0538071
8	8007	6896	0.0745487		1178	558	0.357143
9	2120	2378	0.0573588		1851	1052	0.275233
10	3963	2872	0.15962		1111	1996	0.284841
11	8108	8463	0.021423		756	820	0.0406091
12	3775	1930	0.323401		2434	0	1
13	5132	3641	0.169953		1220	1654	0.151009
14	3120	2335	0.143905		4569	987	0.644708
15	3660	3541	0.0165255		1540	1332	0.0724234
16	2984	5173	0.268358		1359	1282	0.0291556
17	11394	10726	0.0301989		3021	1908	0.225806
18	1932	2074	0.0354468		1066	4887	0.641861
19	4698	2647	0.279238		1380	1328	0.0192024
20	2889	1800	0.232246		1227	2137	0.270511
			Δµ = 0.147 Median = 0.156				Δµ= 0.374 Median = 0.273
Slide 2
BAC FISH probe RP11-57P14 on chr9p21.2 (internal control)					scFISH test probe CACNA1B [0.10 µM ICRF-193], limited effect on DA
Cell No.	Homolog A (chr9)	Homolog B (chr9)	Normalized intergrated intensities		Homolog A (chr9)	Homolog B (chr9)	Normalized intergrated intensities
1	2066	1387	0.196641		630	1041	0.245961
2	2324	1587	0.188443		1989	1381	0.180415
3	5489	2820	0.321218		1396	979	0.175579
4	3847	3721	0.016649		3954	436	0.801367
5	7514	1394	0.687023		1085	627	0.267523
6	8357	8888	0.0307915		696	0	1
7	10771	9094	0.0844198		3606	2857	0.11589
8	11269	8113	0.162831		1042	0	1
9	4677	4995	0.0328784		624	5426	0.793719
10	9532	9633	0.00527002		0	1127	1
11	5252	3647	0.180357		812	260	0.514925
12	3677	5265	0.177589		994	481	0.347797
13	1884	1804	0.021692		744	0	1
14	4298	7928	0.296908		2151	2742	0.120785
15	1864	2101	0.059773		1101	0	1
16	9716	6283	0.214576		4842	0	1
17	9052	9609	0.0298483		5976	6196	0.0180743
18	5181	5145	0.00348635		799	0	1
19	3733	1666	0.382849		2382	0	1
20	13373	14011	0.0232983		1048	0	1
			Δµ = 0.156 Median = 0.123				Δµ = 0.630 Median = 0.797
Slide 3
BAC FISH probe RP11-467L20 on chr11p12.2 (internal control)					scFISH test probe RGS7 [0.50 µM ICRF-193], DA reversed
Cell No.	Homolog A (der11)	Homolog B (chr11)	Normalized intergrated intensities		Homolog A (der11)	Homolog B (chr11)	Normalized intergrated intensities
1	13172	16657	0.116833		2064	0	1
2	5210	6107	0.0792613		566	1414	0.428283
3	15697	16535	0.025999		0	578	1
4	7772	6871	0.0615311		1830	1109	0.245322
5	11285	10108	0.055018		3163	1366	0.396776
6	26148	22609	0.0725844		4726	6119	0.128446
7	10665	11850	0.0526316		595	580	0.012766
8	11646	12914	0.0516287		1751	1047	0.251608
9	13542	15812	0.0773319		745	486	0.210398
10	6507	5113	0.119966		4528	5854	0.127721
11	12332	10475	0.0814224		1182	699	0.256778
12	10527	16176	0.211549		1191	1279	0.0356275
13	15755	6521	0.414527		570	692	0.0966719
14	5699	6310	0.0508785		2732	2049	0.142857
15	18428	21000	0.0652328		10565	12043	0.0653751
16	16826	13232	0.119569		772	1218	0.224121
17	7211	8901	0.104891		8175	7625	0.0348101
18	7152	9049	0.117092		1945	2762	0.173571
			Δµ = 0.104 Median = 0.078				Δµ = 0.268 Median = 0.192
Slide 4
BAC FISH probe RP11-467L20 on chr11p12.2 (internal control)					scFISH test probe RGS7 [0.25 µM ICRF-193], limited effect on DA
Cell No.	Homolog A (der11)	Homolog B (chr11)	Normalized intergrated intensities		Homolog A (der11)	Homolog B (chr11)	Normalized intergrated intensities
1	11639	15829	0.152541		0	5164	1
2	4290	4817	0.0578676		624	0	1
3	11320	14199	0.112818		8984	2173	0.610469
4	5475	5263	0.019743		5695	5064	0.0586486
5	11581	8593	0.148111		1253	955	0.134964
6	5096	2275	0.382716		1071	0	1
7	2809	3139	0.0554808		795	642	0.106472
8	8296	19187	0.396281		0	1477	1
9	8782	7405	0.0850683		561	2834	0.669514
10	14010	15281	0.0433922		978	994	0.00811359
11	12889	11858	0.0416616		752	2010	0.455467
12	19879	17327	0.0685911		717	0	1
13	28681	24763	0.0733104		1446	0	1
14	13949	16503	0.0838697		10103	9112	0.0515743
15	6557	15236	0.398247		1693	0	1
16	2949	2379	0.106982		475	1118	0.403641
17	3654	8358	0.391608		1021	1163	0.0650183
18	5569	3673	0.20515		1498	485	0.510842
19	13362	21247	0.227831		2029	1228	0.245932
20	5018	3380	0.195046		1304	0	1
			Δµ = 0.162 Median = 0.110				Δµ = 0.566 Median = 0.560
